# Supplementary material for: Antiherpetic Activity of Carrageenan Complex with Echinochrome A and Its Liposomal Form
Source: Int J Mol Sci. 2022 Dec 12;23(24):15754. doi: 10.3390/ijms232415754 (PMC9779482; doi:10.3390/ijms232415754)
Supplement: Supplementary file 1 [file ijms-23-15754-s001.zip]

Archive with 1 entries (1 files):
- ijms-2081290-supplementary.pdf
